# Supplementary material for: A cis-regulatory-directed pipeline for the identification of genes involved in cardiac development and disease
Source: Genome Biol. 2021 Dec 15;22:335. doi: 10.1186/s13059-021-02539-0 (PMC8672579; doi:10.1186/s13059-021-02539-0)
Supplement: Supplementary file 2 — Additional file 2. List of genes associated with both cardiac-specific promoters and enhancers. [file 13059_2021_2539_MOESM2_ESM.xlsx]

## Sheet: ListOfHeartOnlyEnhancers_3392
1110002L01Rik
1110004F10Rik
1110057K04Rik
1110058L19Rik
1190002N15Rik
1200014J11Rik
1500009C09Rik
1500015O10Rik
1700001C19Rik
1700003F12Rik
1700003M02Rik
1700007B14Rik
1700010I14Rik
1700011I03Rik
1700011L22Rik
1700015E13Rik
1700015F17Rik
1700018A14Rik
1700018B24Rik
1700018C11Rik
1700019M22Rik
1700019N19Rik
1700020N01Rik
1700021F05Rik
1700024P16Rik
1700029F12Rik
1700029H14Rik
1700039E15Rik
1700056E22Rik
1700061I17Rik
1700080O16Rik
1700084C01Rik
1700088E04Rik
1700104B16Rik
1700110M21Rik
1700125H20Rik
1810011O10Rik
2010107G12Rik
2210404J11Rik
2310003H01Rik
2310008H04Rik
2310015B20Rik
2310044G17Rik
2310045N01Rik
2410004B18Rik
2510009E07Rik
2510039O18Rik
2510049J12Rik
2610301B20Rik
2610318N02Rik
2700060E02Rik
2700073G19Rik
2900055J20Rik
3110001D03Rik
3632451O06Rik
3830406C13Rik
4833424O15Rik
4921508M14Rik
4921511H03Rik
4922501C03Rik
4930402H24Rik
4930404H24Rik
4930423O20Rik
4930425F17Rik
4930452B06Rik
4930455H04Rik
4930503B20Rik
4930524B15Rik
4930544G11Rik
4930555F03Rik
4930563I02Rik
4930564B18Rik
4930566N20Rik
4930578I06Rik
4930579K19Rik
4930583I09Rik
4931406P16Rik
4931429L15Rik
4931440F15Rik
4931440P22Rik
4932438A13Rik
4932442E05Rik
4933400A11Rik
4933402D24Rik
4933405O20Rik
4933406P04Rik
4933407L21Rik
4933415F23Rik
4933426M11Rik
4933427I04Rik
4933430I17Rik
4933436I01Rik
5033411D12Rik
6030458C11Rik
6030469F06Rik
6330416G13Rik
9130011E15Rik
9230104L09Rik
9230112D13Rik
9430020K01Rik
9530068E07Rik
9630014M24Rik
9630033F20Rik
9630041A04Rik
9930013L23Rik
A130050O07Rik
A1bg
A1cf
A230065N10Rik
A330041J22Rik
A330050F15Rik
A430033K04Rik
A4galt
A530021J07Rik
A630001G21Rik
A730020M07Rik
A730045E13Rik
A830010M20Rik
A830018L16Rik
A930002H24Rik
A930033H14Rik
A930039A15Rik
AI429214
AI481877
AI593442
AI597479
AU040320
Aagab
Aak1
Aamdc
Aar2
Abca1
Abca12
Abca4
Abcb11
Abcc9
Abhd10
Abhd17b
Abhd4
Abhd6
Abi3bp
Abl1
Ablim1
Ablim3
Abtb1
Acaca
Acadl
Acadm
Acan
Acat1
Accsl
Acer2
Acmsd
Acot12
Acot13
Acot7
Acoxl
Acrv1
Acsbg1
Acsbg2
Acsl3
Acss2
Acss3
Acta2
Actbl2
Actg2
Actl7b
Actn1
Actr10
Actr3
Actr3b
Actrt3
Ada
Adam12
Adam17
Adam22
Adam23
Adam28
Adamts1
Adamts14
Adamts15
Adamts16
Adamts18
Adamts19
Adamts3
Adamts5
Adamts7
Adamts8
Adamtsl1
Adamtsl3
Adarb1
Adat1
Adck3
Adcy2
Adcy3
Adcy5
Adcy7
Adcy8
Adcy9
Add1
Adm
Adnp2
Adora2a
Adora2b
Adprm
Adra1a
Adra1b
Adrbk2
Adrm1
Adssl1
Adtrp
Afap1l1
Afap1l2
Aff1
Agbl3
Agfg1
Agfg2
Ago2
Agpat5
Agr2
Agtr1b
Ahcyl2
Ahi1
Ahnak
Ahr
Ahsa2
Aifm1
Aifm2
Ak4
Akap4
Akap8l
Akap9
Aknad1
Akr1b3
Akr1d1
Aldh18a1
Aldh1l2
Aldh3a1
Aldh8a1
Aldh9a1
Alg10b
Alg2
Alk
Alkbh3
Alox12
Alox12e
Ambp
Ambra1
Amelx
Amer3
Amfr
Amotl2
Ampd3
Amz2
Anapc13
Angel2
Angpt1
Angpt2
Angptl2
Angptl3
Ankef1
Ankfy1
Ankrd11
Ankrd12
Ankrd16
Ankrd26
Ankrd44
Ankrd46
Ankrd61
Anp32a
Antxr2
Anxa1
Anxa3
Anxa4
Anxa5
Aoah
Aoc3
Ap1s3
Ap2a1
Ap2b1
Ap5z1
Apba1
Apba2
Apcdd1
Apobec4
Apod
Apol10b
Apol6
Apol7c
Appbp2
Appl1
Aptx
Aqp1
Aqp8
Aqr
Ar
Areg
Arfgap3
Arg2
Arglu1
Arhgap1
Arhgap11a
Arhgap12
Arhgap17
Arhgap18
Arhgap21
Arhgap22
Arhgap24
Arhgap27
Arhgap28
Arhgap31
Arhgap39
Arhgap44
Arhgef12
Arhgef26
Arhgef28
Arhgef37
Arhgef38
Arhgef4
Arid5a
Arid5b
Arih1
Arl14ep
Arl4a
Arl4c
Arl6
Arl6ip4
Armc9
Arnt2
Arntl2
Arpp21
Arsa
Artn
Asah1
Asah2
Asap1
Asb11
Asb12
Asb13
Asb16
Asb5
Asb6
Asb8
Asb9
Asf1b
Asic5
Asrgl1
Asun
Asxl1
Ate1
Atf6
Atf7
Atg13
Atg2b
Atg9b
Atoh7
Atp10a
Atp11b
Atp1a3
Atp2a3
Atp2b1
Atp2b4
Atp4b
Atp5b
Atp5g1
Atp5g3
Atp6ap1l
Atp6v0a1
Atp6v0d2
Atp6v1c1
Atp8b2
Atp9b
Atpaf2
Atpbd4
Atrn
Atrnl1
Atrx
Atxn3
Aven
Azin1
B3galt5
B4galt1
B4galt5
B4galt6
B9d1
BC005537
BC007180
BC018507
BC023829
BC024139
BC027072
BC030867
BC035947
BC048943
BC051665
BC055111
Bach2
Bag5
Baiap2l1
Bambi
Bap1
Bard1
Barhl2
Baz1b
Bbox1
Bbs10
Bcam
Bcap29
Bcar1
Bcas3
Bccip
Bcdin3d
Bcl10
Bcl2
Bcl7a
Bdkrb1
Bdp1
Bend3
Bend5
Bex1
Bex6
Bfsp2
Bhlha15
Bhlhe40
Bhlhe41
Birc3
Birc6
Birc7
Bloc1s5
Bmp2
Bmp2k
Bmp8a
Bmpr1a
Bmpr1b
Bmpr2
Bms1
Bnip1
Bnip2
Bod1
Bok
Bpifb1
Bpifb5
Braf
Brca2
Brf2
Bri3
Brk1
Brsk2
Brwd1
Btaf1
Btbd16
Btbd6
Btbd8
Btc
Btd
Btf3l4
Btla
Bzw2
C1galt1
C1ql1
C1ql3
C1qtnf7
C230081A13Rik
C330007P06Rik
C630050I24Rik
C78339
Cab39
Cab39l
Cables1
Cachd1
Cacna1a
Cacna1b
Cacna1s
Cacna2d1
Cacnb2
Cacng5
Cacybp
Cadm1
Calcb
Calcoco2
Calcrl
Calhm2
Calm1
Calml3
Calml4
Caln1
Calr4
Calu
Camk1g
Camk2g
Canx
Capn13
Capn2
Capsl
Capza2
Car8
Cartpt
Casc3
Casp1
Casp7
Casp8
Cat
Catsper1
Cbfa2t2
Cbll1
Cbln4
Cbs
Cby3
Cc2d2a
Ccdc104
Ccdc111
Ccdc112
Ccdc115
Ccdc122
Ccdc126
Ccdc130
Ccdc144b
Ccdc150
Ccdc152
Ccdc158
Ccdc167
Ccdc169
Ccdc25
Ccdc34
Ccdc42
Ccdc59
Ccdc69
Ccdc71l
Ccdc8
Ccdc80
Ccdc81
Ccdc83
Ccdc89
Ccdc90b
Cckar
Ccl20
Ccl25
Ccl7
Ccnb2
Ccnb3
Ccnd1
Ccng1
Ccni
Ccnj
Ccny
Ccr6
Ccrl1
Ccser1
Ccz1
Cd101
Cd109
Cd164
Cd2
Cd200
Cd28
Cd2ap
Cd36
Cd74
Cd81
Cd8a
Cd96
Cdadc1
Cdan1
Cdc42
Cdc42bpa
Cdc42ep3
Cdc42se2
Cdc5l
Cdc7
Cdca2
Cdh11
Cdh13
Cdh15
Cdh17
Cdh2
Cdh3
Cdh5
Cdh8
Cdk1
Cdk5rap1
Cdk5rap2
Cdkl3
Cdkn2aipnl
Cdnf
Cdv3
Cdyl2
Celf2
Celf5
Cenpf
Cep110
Cep170
Cep192
Cep350
Cep63
Cep68
Cep72
Cep85
Cers3
Cers4
Ces1d
Ces1e
Ces3b
Ces5a
Cetn1
Cetn3
Cfdp1
Cfl2
Cgnl1
Ch25h
Chadl
Champ1
Chchd3
Chdh
Chek1
Chka
Chmp3
Chpt1
Chrac1
Chrd
Chrdl1
Chrm2
Chrm3
Chrm4
Chrm5
Chrna9
Chrnd
Chrng
Chst12
Chtf8
Churc1
Ciao1
Cib4
Cited1
Cited2
Ckap4
Ckmt2
Clasp1
Clcn1
Cldn16
Cldn22
Cldn23
Cldn25
Cldn26
Clec16a
Clec1b
Clec2l
Clec9a
Clhc1
Clint1
Clip1
Clip4
Clmp
Cln8
Clpb
Cluap1
Cmc2
Cmpk2
Cmtm3
Cmtm4
Cmtm6
Cmtm7
Cmya5
Cnbd2
Cngb1
Cngb3
Cnksr3
Cnnm2
Cnot10
Cnot4
Cnot6
Cnst
Cntnap1
Cntnap2
Cntnap4
Coch
Cog1
Cog3
Cog5
Cog6
Col10a1
Col12a1
Col14a1
Col17a1
Col27a1
Col28a1
Col4a1
Col6a5
Col6a6
Colgalt2
Commd10
Comp
Comtd1
Copb2
Coprs
Cops2
Coq6
Coro2b
Coro6
Cox18
Cox6c
Cox7b2
Cpd
Cpe
Cpeb2
Cpeb3
Cpeb4
Cped1
Cplx4
Cpne3
Cpne5
Cpne8
Cpsf6
Crat
Crb1
Crcp
Creb3l2
Crebbp
Crip3
Crispld2
Crlf3
Crnkl1
Cse1l
Csf1
Csf1r
Csgalnact2
Csmd1
Csnka2ip
Cspg5
Cst10
Cst13
Cst3
Cst6
Cst8
Ctdp1
Ctdsp2
Cth
Cthrc1
Ctla4
Ctsg
Ctsk
Ctsl
Cttn
Ctxn3
Cubn
Cul3
Cux1
Cwc27
Cxcl13
Cyb5
Cyb561
Cyb5b
Cyb5d2
Cyb5r3
Cyb5r4
Cycs
Cylc2
Cyp26c1
Cyp27a1
Cyp2c70
Cyp51
Cypt2
Cyr61
Cystm1
Cyth1
Cyyr1
D030056L22Rik
D10Bwg1379e
D10Wsu102e
D14Abb1e
D5Ertd577e
D630004N19Rik
D6Wsu163e
D7Ertd443e
D930015E06Rik
Dach1
Dact2
Dad1
Daf2
Dapk1
Dazl
Dbh
Dbnl
Dbx1
Dcaf5
Dcakd
Dcc
Dcdc2a
Dclk1
Dclk2
Dclk3
Dcstamp
Dcun1d1
Dcun1d4
Ddah1
Ddhd1
Ddhd2
Ddn
Ddr2
Ddx10
Ddx17
Ddx27
Degs1
Degs2
Dennd3
Dennd4c
Depdc1b
Depdc7
Derl3
Desi1
Desi2
Dfna5
Dgcr8
Dgke
Dhcr24
Dhdds
Dhfr
Dhrs2
Dhrs4
Dhrs7
Dhrs7c
Dhx15
Dhx30
Dhx32
Dhx35
Dhx36
Dhx37
Diap3
Dimt1
Dip2a
Dkk3
Dld
Dlgap4
Dll1
Dlx2
Dmc1
Dmxl1
Dnaaf1
Dnahc17
Dnahc3
Dnahc9
Dnajb6
Dnajc10
Dnajc27
Dnajc6
Dnlz
Dnmt3a
Dnmt3l
Dnpep
Dock1
Dock10
Dock4
Dok5
Dolpp1
Dot1l
Dpm3
Dpp4
Dpys
Dpysl3
Dpysl5
Drd1a
Drg1
Drosha
Dscam
Dsp
Dstn
Dtl
Dtna
Dtnbp1
Dtx3l
Duox2
Dusp14
Dusp4
Dusp8
Dut
Dym
Dync1li1
Dync1li2
Dynlrb1
Dynlrb2
E130012A19Rik
E130308A19Rik
E130309F12Rik
E2f3
E2f7
E2f8
ENSMUSG00000098049
Ebag9
Ecm2
Ect2l
Eddm3b
Edil3
Edn1
Eepd1
Efcab8
Efr3b
Ehhadh
Ehmt1
Eif1b
Eif2ak1
Eif2ak3
Eif2s1
Eif3b
Eif3j1
Eif4enif1
Eif4g2
Elavl2
Elf2
Elf5
Elfn1
Elmo1
Elovl5
Elp3
Emc4
Emc7
Emg1
Eml2
Eml6
Emp2
Enah
Eno1
Enox1
Enpp5
Enpp6
Entpd1
Entpd6
Eny2
Epb4.1l1
Epb4.1l5
Epc2
Epg5
Epha3
Ephb3
Epn2
Eps15l1
Eps8l3
Erbb2ip
Erc1
Erc2
Ercc2
Erg
Ergic2
Eri1
Ero1lb
Errfi1
Erv3
Esam
Esd
Etd
Etl4
Ets2
Etv1
Evc2
Evpl
Exd2
Exoc4
Exoc6
Ext1
Extl2
Extl3
Eya3
Ezh1
F2rl1
F2rl2
F2rl3
F7
F830104G03Rik
Fa2h
Fabp1
Fabp2
Fadd
Faf1
Fah
Fahd1
Fam102a
Fam104a
Fam105a
Fam110c
Fam114a1
Fam114a2
Fam115e
Fam117b
Fam118b
Fam120a
Fam120b
Fam120c
Fam122a
Fam122b
Fam124b
Fam132b
Fam134b
Fam13a
Fam13b
Fam13c
Fam154a
Fam155a
Fam159a
Fam160a1
Fam162a
Fam163a
Fam171a1
Fam174a
Fam175b
Fam178a
Fam179a
Fam180a
Fam188a
Fam188b
Fam189a1
Fam196a
Fam198b
Fam199x
Fam19a2
Fam19a5
Fam20c
Fam211b
Fam221a
Fam227b
Fam229b
Fam50b
Fam53b
Fam58b
Fam65c
Fam69a
Fam69c
Fam71d
Fam73a
Fam76b
Fam78b
Fam81a
Fam83a
Fam83b
Fam84a
Fam84b
Fam98a
Fanca
Fancl
Fank1
Far1
Farp1
Farp2
Farsb
Fas
Fasl
Fastk
Fastkd1
Fat2
Fat4
Fbln7
Fbn2
Fbp1
Fbxl14
Fbxl20
Fbxl5
Fbxo10
Fbxo30
Fbxo32
Fbxo4
Fbxo42
Fbxo45
Fbxo9
Fbxw7
Fbxw8
Fcf1
Fcrlb
Fdx1
Fem1c
Fer
Fermt1
Fermt2
Fermt3
Fez1
Fgf12
Fgf16
Fgf23
Fgf6
Fgf7
Fgf9
Fgfbp3
Fgfr1op
Fgfr3
Fgl1
Fhit
Fhl5
Fhod3
Fkbp1a
Fkbp4
Fkbp9
Fktn
Flii
Flrt2
Flrt3
Fmnl3
Fmod
Fmr1
Fndc1
Fndc9
Fntb
Focad
Folr1
Folr2
Folr4
Fosl2
Foxa2
Foxb1
Foxi1
Foxj3
Foxk1
Foxp2
Fras1
Frem1
Frem2
Frg1
Frmd7
Frmpd4
Frrs1
Frzb
Fscn1
Fsd1l
Fshb
Fst
Fstl1
Fstl4
Ftsjd2
Fubp1
Fuca2
Furin
Fut2
Fuz
Fv1
Fxn
Fxyd3
Fyn
Fzd2
Fzd6
Fzd8
G6pc2
Gabarapl2
Gabbr2
Gabpa
Gabra4
Gabrb1
Gabrb3
Gabrg3
Gadd45a
Gal
Galnt14
Galnt16
Galnt18
Galnt5
Galp
Gan
Gapvd1
Garem
Gas2l2
Gas6
Gas7
Gatad2a
Gatm
Gatsl2
Gbe1
Gbf1
Gbp5
Gbp6
Gca
Gcc1
Gcg
Gcm1
Gcn1l1
Gcnt1
Gcnt4
Gdf7
Gdi2
Gemin8
Get4
Gfm2
Gfpt1
Gfra1
Gfra2
Ghr
Ghrh
Ghsr
Gins1
Gipc2
Git2
Gja3
Gja8
Gjd2
Gjd3
Gjd4
Gk2
Gk5
Glb1l3
Glg1
Glrx
Gls
Gm10006
Gm10032
Gm10036
Gm10073
Gm10088
Gm10115
Gm10132
Gm10181
Gm10258
Gm10269
Gm10282
Gm10288
Gm10335
Gm10530
Gm10549
Gm10570
Gm10577
Gm10621
Gm10642
Gm10654
Gm10655
Gm10774
Gm10797
Gm10964
Gm10985
Gm11042
Gm11096
Gm1110
Gm11492
Gm11992
Gm12216
Gm12789
Gm1305
Gm136
Gm13691
Gm14085
Gm15155
Gm15217
Gm15440
Gm1587
Gm16039
Gm16181
Gm1631
Gm16314
Gm16477
Gm1673
Gm17430
Gm18025
Gm20388
Gm2058
Gm216
Gm21685
Gm2399
Gm2a
Gm3086
Gm3940
Gm4302
Gm4340
Gm4450
Gm4737
Gm4793
Gm4906
Gm4922
Gm4945
Gm5082
Gm5160
Gm525
Gm5356
Gm5407
Gm5415
Gm5420
Gm5422
Gm5428
Gm5434
Gm5449
Gm5546
Gm5600
Gm5617
Gm5689
Gm5699
Gm5819
Gm6020
Gm6569
Gm6578
Gm6768
Gm6816
Gm6878
Gm6994
Gm7168
Gm7489
Gm7854
Gm7929
Gm8214
Gm839
Gm8597
Gm8603
Gm8730
Gm9726
Gm9747
Gm9754
Gm9797
Gm9803
Gm9804
Gm9817
Gm9843
Gm9845
Gm9846
Gm9847
Gm9869
Gm9874
Gm9897
Gm9898
Gm9900
Gm9912
Gm9913
Gm9920
Gm9930
Gm9956
Gm9961
Gm9966
Gm9982
Gm9992
Gna14
Gnai1
Gnao1
Gnaq
Gnas
Gnat3
Gnpnat1
Golga4
Golph3
Got2
Gpatch8
Gpc1
Gpc4
Gpd2
Gphn
Gpm6a
Gpm6b
Gpn1
Gpr111
Gpr113
Gpr137b
Gpr153
Gpr180
Gpr22
Gpr39
Gpr4
Gpr45
Gpr63
Gpr85
Gprc5b
Gprin3
Gpsm1
Gpx2
Gpx3
Gramd1a
Gramd1b
Gramd2
Grhl1
Gria1
Gria4
Grid2
Grik4
Grik5
Grin2c
Grk5
Grlf1
Grpel2
Grtp1
Grxcr1
Grxcr2
Gsdmc
Gsk3a
Gsr
Gss
Gsta4
Gtf2h5
Gtf2i
Gtf2ird1
Gtf3c3
Gucd1
Gucy2c
Gulp1
Gyg
Gyk
Gyltl1b
Gys2
Gzf1
Gzmm
H2afb1
H60c
Habp4
Hace1
Hadhb
Has2
Haus2
Haus8
Hbegf
Hbp1
Hbs1l
Hccs
Hcfc1
Hcn4
Hdac8
Hddc2
Hdgfl1
Heatr2
Heatr5a
Heatr5b
Hebp2
Hectd1
Heg1
Helt
Hephl1
Herpud2
Hexb
Hey1
Heyl
Hgd
Hgf
Hhat
Hhla1
Hip1
Hipk1
Hipk2
Hira
Hivep1
Hivep2
Hk2
Hltf
Hmbox1
Hmcn1
Hmgn2
Hmgn3
Hmox1
Hn1
Hnf4a
Hnrnph1
Hnrnph3
Hnrnpu
Hp1bp3
Hpn
Hprt
Hps1
Hpse2
Hrct1
Hs1bp3
Hs3st3b1
Hs3st4
Hs6st1
Hsbp1
Hsd17b4
Hsd17b7
Hsf2
Hsf2bp
Hspa4
Hspa5
Hspa8
Hspb1
Htr2a
Htt
Hunk
Hypk
I830077J02Rik
Iah1
Iars2
Ibtk
Ick
Id4
Ide
Idh3a
Ido2
Ier2
Iffo2
Ifit1
Ifnb1
Ifne
Ifng
Ift122
Ift52
Ift57
Ift81
Igfbp3
Igsf11
Iigp1
Ikbkb
Il12b
Il13
Il13ra1
Il16
Il17ra
Il1r2
Il20ra
Il22ra2
Il6
Il6ra
Il7r
Ilkap
Immp2l
Impa2
Ina
Inadl
Inf2
Inha
Inip
Ino80
Ino80d
Inpp5k
Insc
Insr
Ints2
Ints4
Ints7
Ints9
Ipcef1
Ipo11
Ipo5
Ipo9
Ippk
Iqcg
Iqck
Iqgap1
Iqgap2
Irak1
Irg1
Irgc1
Irs1
Irs3
Isca1
Isoc1
Isx
Itch
Itga1
Itga2
Itga2b
Itga3
Itga8
Itga9
Itgae
Itgal
Itgb1
Itgb8
Itm2c
Itpr1
Itpr2
Ivns1abp
Jam2
Jam3
Jph1
Kansl1
Kansl1l
Kansl3
Katnal2
Kcna4
Kcnb2
Kcne4
Kcng2
Kcnh1
Kcnh2
Kcnh5
Kcnip2
Kcnj15
Kcnj16
Kcnj3
Kcnj5
Kcnj8
Kcnk3
Kcnk9
Kcnmb2
Kcnmb3
Kcnn2
Kcnq3
Kcnq4
Kcnq5
Kcns1
Kcns2
Kctd18
Kctd20
Kctd4
Kctd5
Kdm2b
Kdm3a
Kdm4a
Kdm4c
Kdm5a
Khdc1b
Kif11
Kif13b
Kif1b
Kif20b
Kif2a
Kif3b
Kif3c
Kif5b
Kif6
Kifc3
Kitl
Klc1
Klc2
Klf10
Klf12
Klf13
Klf2
Klf4
Klf5
Klhdc10
Klhdc2
Klhdc4
Klhl13
Klhl14
Klhl2
Klhl41
Klhl7
Klhl8
Knop1
Kpna1
Kpna2
Kpna4
Kpnb1
Krba1
Kremen1
Krtcap3
Ksr1
Ky
L1td1
L3mbtl2
Lacc1
Lace1
Lactb
Lama1
Lama2
Lama3
Lama4
Lamb1
Lamc1
Lamc2
Lamp1
Lamp5
Lao1
Laptm4a
Laptm5
Large
Larp1b
Larp4
Larp7
Lars
Las1l
Lbh
Lbr
Lcat
Lclat1
Lcmt1
Lcp2
Ldhb
Ldhd
Ldlr
Lect2
Leo1
Leprel1
Letm1
Lgi2
Lgmn
Lgsn
Lhfpl5
Lhpp
Lig3
Limd1
Lin9
Lipa
Lix1
Lman1
Lmbr1
Lmcd1
Lmtk2
Lnp
Lnpep
Lonp2
Loxl2
Lpar1
Lpar3
Lpcat1
Lpcat3
Lpgat1
Lphn2
Lpp
Lrch1
Lrch3
Lrfn2
Lrguk
Lrig2
Lrig3
Lrp11
Lrp12
Lrpprc
Lrrc18
Lrrc20
Lrrc27
Lrrc28
Lrrc30
Lrrc3b
Lrrc48
Lrrc55
Lrrc6
Lrrc66
Lrrc69
Lrrc70
Lrrc73
Lrrc8c
Lrrc8d
Lrrfip2
Lrriq3
Lrrtm3
Lsg1
Lsm1
Lsm14a
Lsm3
Lsm5
Lss
Lta4h
Ltbp2
Ltbp4
Ltn1
Ltv1
Luc7l
Lum
Lurap1l
Ly96
Lyg2
Lypd6
Lyrm1
Lysmd2
Lyz1
Lyz2
Lyzl1
Mab21l1
Mab21l2
Mab21l3
Macc1
Macf1
Mad1l1
Mad2l1
Maf
Maged1
Magi2
Magi3
Mall
Maml2
Mamld1
Mamstr
Man1a2
Mansc4
Map1b
Map1lc3a
Map1s
Map2k5
Map2k6
Map3k4
Map3k5
Map3k8
Map4
Map4k5
Map7
Map9
Mapk4
Mapk8
Mapk9
Mapkap1
Mapkbp1
Mapre1
Mapre2
Mapre3
Mapt
36951
38412
39142
Mars
Marveld2
Mas1
Masp2
Mast2
Matn3
Mau2
Max
Mb21d2
Mblac2
Mbnl1
Mbnl2
Mc2r
Mc3r
Mccc1
Mccc2
Mcf2l
Mcoln2
Mcph1
Mcpt2
Mcpt4
Mcpt8
Mctp2
Mcur1
Mdfic
Mdn1
Mdp1
Me1
Me3
Meaf6
Mecp2
Med13
Med21
Med25
Mef2a
Megf10
Meiob
Meis3
Mertk
Mesdc2
Met
Metap2
Metrnl
Mettl14
Mettl15
Mettl16
Mettl21a
Mettl25
Mex3b
Mex3c
Mfhas1
Mfn2
Mfsd10
Mfsd11
Mfsd6
Mgat3
Mgat5b
Mgp
Mgst1
Mgst3
Mib2
Mical2
Micalcl
Micall1
Micu2
Mki67ip
Mkl1
Mlf1
Mlh1
Mllt10
Mllt4
Mllt6
Mmaa
Mmgt2
Mmp17
Mmp23
Mmrn2
Mnat1
Mns1
Mnt
Mob2
Mocs2
Mon1b
Morc2a
Mospd1
Moxd1
Mpdz
Mphosph6
Mphosph9
Mpp6
Mppe1
Mrap
Mrap2
Mro
Mroh8
Mrpl14
Mrpl17
Mrpl30
Mrpl36
Mrpl44
Mrpl47
Mrps27
Mrps35
Mrps6
Mrps9
Msantd1
Msantd2
Msn
Msrb1
Msto1
Mtap
Mtdh
Mterfd1
Mtf2
Mtfr1
Mthfd1l
Mtmr11
Mtmr2
Mtmr3
Mtmr6
Mtmr7
Mtpap
Mtpn
Mtss1
Mtss1l
Mttp
Mtx3
Muc13
Muc15
Mug1
Mug2
Mup20
Mup4
Mup5
Murc
Musk
Mxi1
Myb
Mybl2
Mybpc1
Myc
Myf6
Myh10
Myl1
Mylip
Mylk4
Myo1e
Myo5a
Myo5c
Myom2
Myot
Myrip
Myt1l
Myzap
Mzt1
Mzt2
N4bp2l1
N6amt1
Naa20
Naa35
Nab1
Naf1
Naga
Naglu
Nampt
Napb
Napg
Nat1
Nav2
Nav3
Nbas
Nbea
Nbn
Ncam2
Ncapd3
Nckap1
Nckap5l
Ncln
Ncoa6
Ncstn
Ndfip2
Ndnf
Ndnl2
Ndrg1
Ndrg4
Ndst2
Ndst4
Ndufa11
Ndufa13
Ndufa8
Ndufaf5
Ndufaf6
Ndufb2
Ndufb4
Ndufb9
Nedd1
Nedd9
Negr1
Neil3
Nek3
Nek5
Nelfa
Nell1
Nemf
Neo1
Neu3
Neurl1b
Neurod1
Nexn
Nfat5
Nfatc1
Nfib
Nfkb2
Nfkbil1
Nfkbiz
Nfu1
Nfxl1
Nfyc
Ngf
Ngly1
Nhlh2
Nhlrc2
Nhs
Nid2
Nin
Ninl
Nipal4
Nipbl
Nisch
[truncated: 1,392 more rows]

## Sheet: ListOfPromotersEnhancers_1311
0610012H03Rik
1110002E22Rik
1110038F14Rik
1500009L16Rik
1500012F01Rik
1600014C10Rik
1700008A04Rik
1700012A03Rik
1700022I11Rik
1700024P04Rik
1700025G04Rik
1700065I17Rik
1700086D15Rik
1700106J16Rik
1810013L24Rik
2010111I01Rik
2310009B15Rik
2610001J05Rik
2810025M15Rik
2900060B14Rik
3110018I06Rik
3222401L13Rik
4921504E06Rik
4921513I03Rik
4921517D22Rik
4930449E01Rik
4930505A04Rik
4930533K18Rik
4930546C10Rik
4930550C14Rik
4930564D02Rik
4931429P17Rik
4933402J07Rik
4933412E24Rik
4933416C03Rik
5330426P16Rik
5730508B09Rik
5830462I19Rik
6430573F11Rik
8030423J24Rik
9230102O04Rik
A630007B06Rik
A830005F24Rik
A930011G23Rik
Aasdh
Aatf
Abcb5
Abra
Abtb2
Acacb
Acsl1
Actc1
Actn2
Acvr1
Adam11
Adamts17
Adamts20
Adamts6
Adamts9
Add3
Adk
Adnp
Adprhl1
Adrb1
Adsl
Aebp2
Agap1
Agbl1
Agl
Agpat9
Aig1
Ak2
Akap1
Akap12
Akap13
Akap2
Akap6
Alcam
Aldh3a2
Alkbh5
Alpk2
Amer2
Ammecr1
Anapc7
Ank
Ank2
Ank3
Ankrd1
Ankrd28
Ankrd33b
Ankrd50
Ankrd55
Ano6
Anp32e
Anxa10
Anxa6
Aox3l1
Apbb2
Apoo
App
Arhgap25
Arhgap26
Arhgap29
Arhgap32
Arhgap6
Arhgef10
Arhgef2
Arhgef3
Arhgef7
Arid1a
Arid1b
Arid2
Armc2
Arntl
Arpc2
Arrdc3
Arrdc4
Arsb
Arx
Asb15
Asb18
Asb2
Ascc1
Asph
Astn2
Asxl3
Atf1
Atl2
Atm
Atp1a1
Atp1b1
Atp2a2
Atp5j
Atp5o
Atp6ap2
Atp6v0e
Atp6v1b2
Atp6v1g3
Atp8b1
Atxn1
Atxn7l1
Auts2
B020018G12Rik
B230120H23Rik
B3galnt1
B3galt1
B530045E10Rik
BC052040
BC067074
Bace2
Bach1
Banp
Barx2
Baz2b
Bbc3
Bbx
Bcl11a
Bcl11b
Bcl2l14
Bcl9
Bcor
Bcorl1
Bcr
Bend6
Bicc1
Blk
Blm
Bmp10
Bmp6
Bmper
Bnc2
Bpgm
Brd7
Btbd3
Btg1
Bub3
Bves
Bzw1
C030037F17Rik
C1d
C2cd4a
C2cd4b
C530008M17Rik
Cabyr
Cacna1c
Cacna1d
Cacng3
Cacng6
Cald1
Camk2d
Camkmt
Camta1
Cap2
Capn3
Casq2
Casr
Cav2
Cav3
Cblb
Cbr4
Cbx5
Ccdc110
Ccdc121
Ccdc141
Ccdc149
Ccdc162
Ccdc171
Ccdc39
Ccdc41
Ccdc54
Ccdc6
Ccdc64
Ccdc68
Ccnl1
Ccnyl1
Ccr7
Ccrn4l
Cd180
Cd34
Cd83
Cd93
Cdc14b
Cdca7
Cdca7l
Cdh6
Cdhr3
Cdk14
Cdk17
Cdkal1
Cdo1
Cdyl
Cep120
Cep57l1
Chac1
Chd2
Chd7
Chek2
Chn1
Chrna1
Chst2
Cidea
Ciita
Cit
Cited4
Clcn5
Clec14a
Clic5
Clvs1
Cmah
Cmip
Cmss1
Cmtm5
Cnih3
Cntn3
Cobl
Cobll1
Col13a1
Col18a1
Col1a1
Col3a1
Col6a2
Commd8
Commd9
Corin
Coro1c
Cox8b
Cpq
Cpt1b
Creb1
Creb5
Crh
Crtc3
Crybg3
Crygs
Csgalnact1
Csl
Csnk1a1
Csnk1g3
Csrp2
Csrp3
Cstf3
Ctcfl
Ctif
Ctnna1
Ctnna3
Ctnnal1
Ctnnb1
Ctnnd1
Ctsh
Cttnbp2
Cux2
Cwc22
Cxadr
Cxcr4
Cxxc5
Cybrd1
Cyp26a1
Cyp26b1
Cyp39a1
D130058E05Rik
D16Ertd472e
D1Pas1
D430041D05Rik
D430042O09Rik
D8Ertd82e
Daam1
Dab2ip
Dact1
Dap3
Dapl1
Dapp1
Daw1
Dcbld2
Dchs1
Dclre1a
Dcn
Dcp1a
Dcp1b
Dcp2
Dctd
Dctn6
Ddc
Ddit3
Ddit4
Ddx20
Ddx60
Dennd1b
Des
Dexi
Dgkg
Dgki
Dgkk
Dguok
Dip2b
Dip2c
Disc1
Dlc1
Dlgap1
Dlgap2
Dmrt1
Dmrt2
Dmrta2
Dnajb5
Dnajc1
Dnajc24
Dnm1l
Dpt
Dpy19l2
Dpyd
Drd3
Dst
Dtwd2
Dusp6
Duxbl3
Dync1i2
Dyrk1a
Dysf
E130114P18Rik
Ednra
Efcab11
Efcab2
Efcab4b
Efna5
Egfl6
Egflam
Egln1
Egln3
Ehbp1
Eif1a
Eif2d
Eif3j2
Eif4e3
Eif4g3
Elac2
Elavl4
Elf4
Elk3
Emcn
Eml4
Enc1
Entpd5
Epas1
Epb4.1l2
Epb4.1l3
Epb4.1l4a
Epb4.1l4b
Epha4
Eps8
Eqtn
Erbb4
Ergic1
Erp27
Esr1
Esr2
Esrrb
Esrrg
Etaa1
Etnk1
Ets1
Etv5
Etv6
Evl
Exo1
Eya4
F9
Fam107b
Fam126a
Fam129a
Fam135a
Fam161b
Fam184a
Fam189a2
Fam209
Fam20a
Fam210a
Fam35a
Fam46a
Fam49a
Fam65b
Fam78a
Fam86
Fam92a
Fbln5
Fbxl17
Fbxo8
Fgd4
Fgf1
Fgf13
Fgf18
Fgfr2
Fgl2
Fhl2
Fign
Filip1
Filip1l
Flt1
Fmn1
Fmo5
Fndc3b
Fnip2
Foxn3
Foxn4
Foxo1
Foxo3
Foxp1
Frmd4a
Frmd4b
Frmd5
Frmd6
Frs2
Fry
Fryl
Ftcd
Fto
Fzd1
Fzd5
Fzd9
G930045G22Rik
Gab1
Gab2
Gad1-ps
Gadl1
Galm
Galnt15
Gata4
Gata5
Gata6
Gbas
Gc
Gch1
Gdf6
Gdnf
Gga2
Ggta1
Gins3
Gja1
Gja5
Gjc1
Glcci1
Glis3
Gltscr2
Gm10076
Gm10083
Gm10108
Gm10118
Gm10263
Gm10309
Gm10650
Gm10710
Gm10729
Gm11032
Gm11077
Gm11084
Gm11114
Gm11146
Gm13090
Gm13547
Gm1564
Gm16140
Gm20459
Gm2178
Gm22
Gm4889
Gm4980
Gm5105
Gm5148
Gm5277
Gm5641
Gm608
Gm6133
Gm6420
Gm6576
Gm6594
Gm765
Gm815
Gm8226
Gm8439
Gm8973
Gm9791
Gm9887
Gm9932
Gmds
Gmpr
Gnb2l1
Gng2
Golga7
Golm1
Gosr1
Gosr2
Gpatch2
Gpatch2l
Gpbar1
Gphb5
Gpr107
Gpr133
Gpr135
Gpr98
Gramd3
Grb10
Grb14
Grb2
Grem1
Gria2
Grin2a
Grip1
Grip2
Grsf1
Gsap
Gsg1l
Gsk3b
Gtf2a1l
Gtf2e2
Gtsf1
Gtsf1l
Gucy1a3
Gucy1b3
H2afy2
Hand1
Hand2
Hapln1
Has3
Hdac4
Hdac9
Heatr1
Hectd2
Hecw2
Helb
Herc3
Hey2
Hfe2
Hic1
Hif1a
Hif1an
Hils1
Hipk3
Hist1h2al
Hlf
Hlx
Hmgn1
Hnrnpa3
Hnrpll
Homer1
Hopx
Hs2st1
Hs3st3a1
Hs6st3
Hsd17b11
Hsd17b12
Hsd17b13
Hsfy2
Hspa12a
Hspa9
Hspb3
Hspb8
Iba57
Icos
Id2
Ier5
Ifltd1
Ift43
Igdcc3
Igdcc4
Igf1r
Igf2
Igf2r
Igfbp5
Igfbp7
Igsf3
Il12a
Il15
Il17b
Il1r1
Il6st
Impg1
Inhba
Inpp4b
Intu
Invs
Iqgap3
Iqsec1
Irf2bp2
Irx1
Irx2
Irx3
Irx4
Irx5
Isg20
Isl1
Itga4
Itga5
Itgb1bp2
Itgb3
Itgb6
Itsn1
Iyd
Jag1
Jakmip2
Jarid2
Jazf1
Jmy
Jph2
Jph3
Kalrn
Kank1
Kat6b
Kbtbd8
Kcnb1
Kcnd3
Kcnh3
Kcnh7
Kcnj2
Kcnj6
Kctd1
Kdr
Khdrbs3
Kidins220
Kif13a
Kif16b
Kif21a
Kif21b
Kif26b
Kif5c
Kifc5b
Kit
Kl
Klf6
Klf7
Klf9
Klhl21
Klhl25
Klhl30
Klhl31
Klhl34
Klhl38
Larp1
Ldb3
Ldlrad3
Ldlrad4
Lect1
Lekr1
Lgalsl
Lhfp
Lhfpl2
Limch1
Lims1
Lin28b
Lingo1
Litaf
Llgl1
Lmnb1
Lmo4
Lmo7
Lmod2
Lmod3
Lonrf1
Lphn3
Lpin1
Lpin2
Lpl
Lrig1
Lrrc1
Lrrc10
Lrrc14b
Lrrfip1
Lrrn3
Lsm6
Lsmem1
Ltbp1
Ly75
Lyplal1
Lyrm2
Lysmd4
M5C1000I18Rik
Madd
Maff
Magi1
Maml3
Manba
Map2k4
Map3k1
Map3k15
Map3k7
Map3k7cl
Map3k9
Map4k3
Map7d1
Mapk10
Mark1
Mast4
Mb
Mboat2
Mcc
Mcm9
Mcrs1
Mdga1
Mdh1
Mef2d
Meis1
Meis2
Mettl21d
Mgat4a
Mgat5
Mgmt
Mgst2
Mib1
Mitf
Mki67
Mlf1ip
Mlip
Mllt3
Mlxip
Mmadhc
Mmd
Mon2
Mov10l1
Mpped2
Mprip
Mpzl1
Mr1
Mrpl23
Mrpl33
Mrpl45
Msi2
Msl3
Mtfr2
Mtr
Mtus1
Mtus2
Mtx2
Mx1
Myadm
Mybpc3
Myh6
Myh7
Myl12a
Myl12b
Myl2
Myl4
Myl9
Myo10
Myo16
Myo18b
Myo1b
Myo6
Myocd
Myof
Myom1
Myoz2
Mypn
Myrfl
N4bp1
N4bp2
Naa38
Nabp1
Nap1l5
Nars2
Nat10
Nat3
Nck2
Ncoa3
Ncs1
Ndufa10
Ndufaf7
Nebl
Nedd4l
Neil2
Nek7
Nfe2l3
Nfkb1
Ngdn
Nhlrc3
Nhsl2
Nkx2-5
Nkx6-1
Nnmt
Nol11
Notch3
Npas1
Npas3
Npl
Nppb
Npr3
Nrf1
Nt5c1b
Nt5dc3
Ntm
Nuak1
Nufip1
Nup153
Nup210
Nxnl2
Obscn
Odf3l1
Ola1
Olfr1402
Olfr412
Osbpl10
Osbpl9
Osr1
Otud1
Otud7b
Otx1
Oxgr1
Oxr1
Pabpc6
Pacrgl
Pafah1b1
Palld
Palm2
Pan3
Panx2
Papd7
Paqr3
Pard3b
Pard6b
Parm1
Parp8
Parva
Pax2
Pax6
Pcbd1
Pcdh7
Pcgf5
Pck1
Pcnx
Pdcd4
Pde4d
Pde4dip
Pde7b
Pdgfb
Pdgfra
Pdgfrl
Pdik1l
Pdk1
Pdlim1
Pdlim3
Pds5a
Pdzrn3
Peli1
Per3
Pex3
Phf15
Phf2
Phf3
Phkg1
Phox2b
Phxr2
Phyhipl
Pias1
Pik3r1
Pik3r3
Pitpnc1
Pitrm1
Pja2
Pkdcc
Pknox2
Pkp4
Pla2r1
Plbd1
Plcb1
Plcb4
Pld6
Plekha2
Plekha3
Plekha5
Plekhg3
Plekho1
Plekhs1
Plk1s1
Pln
Plxna4
Plxnd1
Pmp22
Pnmal1
Pofut2
Pomp
Postn
Pou3f1
Ppa2
Ppap2a
Ppargc1a
Ppfia4
Ppm1e
Ppm1h
Ppm1l
Ppp1r12b
Ppp1r14c
Ppp1r36
Ppp1r3a
Ppp1r3b
Ppp1r3c
Ppp2r1b
Ppp2r3a
Ppp2r5a
Ppp3ca
Prdm8
Prex1
Prickle1
Prkab2
Prkar1a
Prkce
Prkcg
Prkch
Prkd1
Prkd3
Prok2
Prss48
Prss54
Psd2
Psd3
Psmd7
Psph
Ptbp2
Ptov1
Ptp4a2
Ptpdc1
Ptpn13
Ptpn14
Ptpn3
Ptprb
Ptprd
Ptprn2
Ptpro
Ptprt
Pygm
Qk
Rab14
Rab17
Rab3gap2
Rab3ip
Rad23b
Raf1
Rap1gap2
Rapgef1
Rapgef2
Rapgef4
Rapgef5
Rapsn
Rasgef1b
Rasgrf1
Rasgrp3
Rasl11b
Rassf5
Rbbp6
Rbbp8
Rbfox1
Rbfox2
Rbm19
Rbm20
Rbm24
Rbms1
Rbpj
Rbpms
Rchy1
Rcsd1
Rere
Rfx3
Rfx4
Rgag4
Rgma
Rgs2
Rhbdl2
Rhbg
Rhoj
Rmi2
Rnf144b
Rnf19b
Robo1
Ropn1l
Rpl14
Rpl36-ps3
Rpp30
Rps18-ps3
Rps2-ps6
Rps24
Rps6ka2
Rreb1
Rrp1b
Runx1t1
Rxfp1
Rxfp2
Rybp
Ryr2
S1pr3
Sacs
Sae1
Samd4
Sash1
Saysd1
Sbk1
Scaf4
Schip1
Scrg1
Sdc2
Sdpr
Sec31a
Sema3d
39326
Serpinb8
Setbp1
Setd7
Sfrp1
Sfrp2
Sfswap
Sgip1
Sgpp1
Sh2d4a
Sh3bp4
Sh3kbp1
Shroom3
Sidt1
Sipa1l1
Sipa1l2
Six1
Six3
Six6
Skap2
Skor1
Slc10a4
Slc10a7
Slc15a1
Slc16a12
Slc24a2
Slc25a19
Slc25a26
Slc25a36
Slc26a7
Slc30a5
Slc35b3
Slc45a1
Slc47a2
Slc4a1ap
Slc4a4
Slc6a6
Slc7a1
Slc7a11
Slc7a13
Slc8a1
Slc9a9
Slco1b2
Slco3a1
Slco4a1
Slfnl1
Slit3
Smad3
Smad6
Smad7
Smarca2
Smarca5
Smc3
Smim19
Smim20
Smpx
Smyd1
Smyd2
Smyd3
Snapc1
Snrnp48
Snx10
Sorbs1
Sorbs2
Sorcs3
Sorl1
Sowahb
Sox4
Sox5
Sp8
Spata13
Spats2l
Specc1l
Sphkap
Spin1
Spocd1
Sptbn1
Sptbn5
Sptssa
Srl
Srr
Srrm4
Srsf7
Ssh1
Ssr3
St3gal6
St8sia2
St8sia6
Stab2
Stard13
Stfa3
Stk17b
Stk35
Stk39
Ston1
Stox2
Strip2
Stt3b
Sulf2
Supt3
Svil
Syde2
Syne1
Syne2
Synm
Synpo2
Synpo2l
Syt15
Syt2
Tab2
Tacc1
Taf3
Taf4b
Tango6
Tarm1
Tars
Tbl1xr1
Tbpl1
Tbx1
Tbx19
Tbx2
Tbx20
Tbx3
Tbx5
Tcap
Tcf21
Tcf4
Tcf7l2
Tcp10a
Tead1
Tecrl
Tek
Tenm3
Tes
Tet3
Tex10
Tex35
Tfap2c
Tfcp2l1
Tfpi
Tgfb2
Tgfbr3
Tgm3
Thap1
Ticam1
Tinag
Tiparp
Tjp2
Tkt
Tle4
Tln2
Tm2d1
Tmcc1
Tmem144
Tmem160
Tmem164
Tmem178
Tmem182
Tmem183a
Tmem184b
Tmem200a
Tmem232
Tmem245
Tmem30a
Tmem38a
Tmem40
Tmpo
Tmsb4x
Tmx1
Tnfrsf9
Tnip1
Tnks
Tnni3k
Tnp1
Tnrc6b
Tns1
Tns3
Tomm20
Tpbg
Tpm1
Traf3ip2
Trib2
Trim11
Trim32
Trim37
Trim54
Trim55
Trim63
Trim8
Trio
Trp53i11
Trp63
Trpm3
Tshz3
Tspan18
Ttc17
Ttc28
Ttc29
Ttc8
Ttll11
Ttll7
Ttn
Tuba3b
Twist1
Txndc5
Ubap2
Ubash3b
Ube2cbp
Ube2e3
Ube2h
Ube2k
Ube2r2
Ubfd1
Uggt1
Umps
Unc45b
Unc5b
Unc5d
Ush2a
Usp1
Usp46
Ust
Utrn
Uts2
Vcan
Vdac3
Vegfa
Vps45
Vti1a
Wbscr17
Wdpcp
Wdr11
Wdr20b
Wdr44
Wdr76
Wdr89
Wdsub1
Wipi1
Wiz
Wls
Wnt5a
Wscd2
Wt1
Wwc1
Wwox
Xpnpep1
Xpo6
Ywhaq
Zar1l
Zbtb14
Zbtb20
Zdhhc17
Zfand3
Zfhx3
Zfp106
Zfp277
Zfp366
Zfp423
Zfp438
Zfp451
Zfp462
Zfp516
Zfp521
Zfp536
Zfp608
Zfp703
Zfp704
Zfp74
Zfpm2
Zic1
Zmiz1
Zmynd11
Zmynd8
Znfx1

## Sheet: ListOfHeartOnlyPromoters_1559
0610007P14Rik
1110008E08Rik
1600029D21Rik
1700001O22Rik
1700008O03Rik
1700011E24Rik
1700016C15Rik
1700016D06Rik
1700018B08Rik
1700021F07Rik
1700023E05Rik
1700025C18Rik
1700034J04Rik
1700036A12Rik
1700042G07Rik
1700049G17Rik
1700061G19Rik
1700067P10Rik
1700101G07Rik
1700111E14Rik
1810062G17Rik
2010300C02Rik
2210018M11Rik
2210404O07Rik
2310016G11Rik
2310022A10Rik
2410066E13Rik
2410131K14Rik
2410137M14Rik
2610002J02Rik
2610018G03Rik
3100002H09Rik
3425401B19Rik
3830408C21Rik
3930402G23Rik
4632415L05Rik
4632434I11Rik
4731417B20Rik
4921524J17Rik
4921524L21Rik
4922502B01Rik
4930402F06Rik
4930412O13Rik
4930438A08Rik
4930444G20Rik
4930447A16Rik
4930539E08Rik
4930558K02Rik
4931414P19Rik
4931429I11Rik
4932418E24Rik
4932438H23Rik
4932442L08Rik
5031425E22Rik
5730522E02Rik
6030498E09Rik
9130017N09Rik
9230109A22Rik
9830107B12Rik
A530016L24Rik
A530088E08Rik
A730049H05Rik
A830031A19Rik
AA474408
AU016765
AW209491
Aaed1
Aatk
Abca15
Abcc2
Abcc4
Abcd2
Abcd3
Abcg3
Abhd11
Abhd17a
Abhd2
Abhd8
Abt1
Acbd6
Acer3
Acp6
Acsm3
Acta1
Actg1
Actl6a
Actr6
Acvr1c
Adam19
Adam30
Adam32
Adam34
Adam5
Adam6a
Adck1
Adcy1
Adcy10
Adra2b
Adrbk1
Afap1
Aff3
Aftph
Agap2
Agbl5
Agpat4
Agtpbp1
Agtr1a
Agxt2l1
Agxt2l2
Ahdc1
Ahrr
Ajuba
Akp3
Akt2
Akt3
Aktip
Aldh1b1
Aldoart2
Alg3
Alkbh1
Alpk3
Alx4
Alyref2
Amh
Amigo2
Angptl1
Ank1
Ankrd13d
Ankrd33
Ankrd6
Ap5m1
Apc
Aph1a
Aph1b
Aplp2
Apobec2
Apoc1
Apol7a
Apon
Aqp4
Aqp7
Arap1
Arap3
Arhgdib
Arhgef10l
Arhgef11
Arhgef16
Arhgef19
Arhgef6
Arid3a
Arid3b
Arl11
Arl15
Arl5a
Arl5c
Armc12
Armcx4
Arrb1
Art3
Asb1
Asb4
Asf1a
Astn1
Atf6b
Atf7ip
Atoh8
Atp11c
Atp13a4
Atp1a4
Atp2c1
Atp7a
Atp9a
Atxn10
Avl9
B130024G19Rik
B230217C12Rik
B230314M03Rik
B3galtl
B3gnt3
B3gnt4
B3gnt6
B4galnt2
B4galt4
BC021891
BC026585
BC048679
BC061194
BC068157
BC106179
BC107364
Babam1
Bag3
Bahcc1
Bai2
Baiap2
Bak1
Bank1
Barx1
Basp1
Bbs9
Bcat1
Bckdhb
Bcl2l1
Bcl6
Bend4
Best3
Bet1
Bhlhe22
Bhlhe23
Bik
Bloc1s3
Bmp4
Bmp5
Bmx
Boc
Bop1
Brdt
Brsk1
Bsx
Btbd11
Btn1a1
Btn2a2
Btrc
C130050O18Rik
C130074G19Rik
C1ql2
C1qtnf1
C1qtnf9
C730034F03Rik
C87436
Cacna1e
Cacnb1
Cacnb4
Cacng7
Cacng8
Cactin
Cad
Calm2
Camk2a
Camk2n1
Camk4
Cand1
Cant1
Car12
Car14
Carns1
Casd1
Caskin1
Casq1
Casz1
Cbln1
Cbln2
Cbx3
Cbx4
Cbx8
Ccar1
Ccbl2
Ccdc11
Ccdc146
Ccdc147
Ccdc19
Ccdc3
Ccdc60
Ccdc63
Ccdc88b
Ccdc91
Cck
Ccnb1
Ccne1
Ccr4
Cct2
Cd40lg
Cd46
Cd9
Cdc40
Cdc42ep2
Cdc42ep4
Cdh16
Cdh22
Cdh4
Cdk12
Cdk19
Cdk5r1
Cdk5rap3
Cdkn1a
Cdkn1c
Cdkn2aip
Cdkn3
Cdon
Cdr2l
Cdsn
Cdx2
Celf1
Celf4
Cenph
Cep85l
Cfi
Cga
Cggbp1
Chd9
Chordc1
Chp2
Chrna2
Cisd1
Ckm
Clca1
Clcnka
Clcnkb
Cldn14
Cldn18
Cldn24
Cldn5
Clec1a
Clic4
Clic6
Clu
Cluh
Clvs2
Cmbl
Cmc1
Cmklr1
Cnn1
Cnnm1
Cnot2
Cnot8
Cnp
Cnr1
Cntrob
Col16a1
Col1a2
Col23a1
Col25a1
Col26a1
Col2a1
Col4a2
Col4a4
Col5a2
Col6a3
Col9a1
Colec11
Colgalt1
Colq
Commd3
Cops5
Copz1
Copz2
Cox4i2
Cox6a2
Cox7a2l
Cox7b
Cpn2
Cpt1a
Cradd
Crb2
Creb3l1
Creg1
Crhr2
Crlf1
Cryga
Crygn
Csf2
Cspp1
Csrnp1
Cstad
Ctbp1
Ctbp2
Ctdspl
Ctps
Cttnbp2nl
Cuedc1
Cxcl12
Cxcl9
Cxcr5
Cxxc4
Cylc1
Cyp27b1
Cyp46a1
D130062J21Rik
D17Wsu92e
D1Ertd622e
D630023F18Rik
D630037F22Rik
Dapk3
Dars
Dazap2
Dcaf4
Ddo
Ddx25
Ddx54
Ddx6
Def6
Def8
Defb7
Dek
Dgkz
Dhx9
Diap1
Dicer1
Dirc2
Disp2
Dixdc1
Dlat
Dlg3
Dlk1
Dll4
Dlst
Dlx3
Dlx4
Dmpk
Dmrt3
Dnahc2
Dnahc5
Dnahc8
Dnajb12
Dnase1l2
Dnd1
Dnmbp
Doc2g
Dpf3
Dpy19l3
Dqx1
Dsg2
Dsn1
Dusp10
Dync1i1
Dynll2
Dzip1l
E030011O05Rik
Ebf1
Ebf3
Ebpl
Ece1
Ecel1
Eci1
Eci2
Edem3
Ednrb
Eea1
Eed
Eef1a1
Efcab1
Efcab10
Efna1
Efna3
Efnb2
Egr2
Ehd2
Ehd4
Eif2ak2
Eif2s2
Eif3f
Eif4ebp1
Elfn2
Elp4
Emc10
Emilin2
Eml1
Eno4
Enoph1
Enpep
Eomes
Epb4.1
Epc1
Epcam
Epha2
Ephb2
Erap1
Erbb3
Ercc4
Esm1
Espn
Etv2
Etv4
Evi5l
Evx1
Exo5
Exoc3l2
Exosc9
Ext2
Eya2
Ezh2
F11r
Fabp4
Fabp9
Fam101a
Fam102b
Fam136a
Fam166b
Fam20b
Fam212b
Fam216b
Fam222b
Fam53a
Fam76a
Fam83h
Fam92b
Fancc
Far2
Fat1
Fbln1
Fbxo11
Fbxo40
Fbxw10
Fbxw21
Fchsd1
Fchsd2
Fezf2
Fgd2
Fgf5
Fgf8
Fgfr1
Fgfrl1
Fgr
Fignl1
Fip1l1
Fkbp5
Fkbp6
Fkrp
Fli1
Flrt1
Fn1
Fnbp1
Fndc7
Fos
Foxa1
Foxb2
Foxc1
Foxc2
Foxd3
Foxe1
Foxf1
Foxj1
Foxn2
Foxp4
Foxs1
Frmd8
Fsd2
G2e3
G430095P16Rik
Gabpb2
Galnt4
Galnt7
Gap43
Gar1
Gata3
Gbp2
Gbx2
Gcat
Gcc2
Gcnt2
Gdf11
Gdpd2
Ggnbp1
Ggt5
Gimap5
Gin1
Gins2
Gipr
Gja10
Gja4
Gjc2
Gli2
Gli3
Glis3
Glp1r
Glrx5
Glt8d2
Glud1
Gm10000
Gm10116
Gm10129
Gm10139
Gm10176
Gm10264
Gm10295
Gm10430
Gm10711
Gm10748
Gm12166
Gm12353
Gm12689
Gm128
Gm14474
Gm15409
Gm15737
Gm17296
Gm17576
Gm20425
Gm4861
Gm4907
Gm5444
Gm572
Gm5724
Gm5878
Gm6327
Gm6483
Gm6484
Gm6658
Gm6772
Gm694
Gm7008
Gm7873
Gm8267
Gm8394
Gm8765
Gm9376
Gm9790
Gm9799
Gm9857
Gm9867
Gm9881
Gm9933
Gm9978
Gm9989
Gm9991
Gnb4
Gng11
Gnl2
Got1
Gpat2
Gpc5
Gpr110
Gpr116
Gpr124
Gpr146
Gpr156
Gpr158
Gpr179
Gpr182
Gpr34
Gpr84
Gpx4
Grasp
Grhl3
Grhpr
Grin1
Grm7
Grp
Gsc
Gse1
Gsn
Gspt1
Gsx1
Gtf2a1
Gtf3c6
Gtl3
Gucy2e
Gulo
Gxylt1
H2-M5
H2-T3
Habp2
Hcrtr1
Hdac10
Helz
Hes1
Hhatl
Hibadh
Hip1r
Hist1h4h
Hk1
Hmcn2
Hmg20a
Hmga2
Hmgb1
Hmgb2
Hmgcll1
Hnf1b
Hnrnpa1
Hnrnpa2b1
Hnrpdl
Hoxb2
Hoxb3
Hoxc9
Hoxd1
Hoxd12
Hoxd3
Hpdl
Hrh4
Hspb7
Hspb9
Hspg2
Htra4
Hus1b
Hyal5
Ica1
Ict1
Ifi44l
Ifnk
Ifrd1
Ifrd2
Igbp1b
Igfbp2
Ighe
Igsf1
Igsf9
Ihh
Ikbip
Il17rc
Il17rd
Il31
Il33
Inpp5f
Insl6
Insrr
Iqcj
Irf2bpl
Irf4
Irf8
Irgm1
Irs2
Islr
Islr2
Itga6
Itgb5
Itgbl1
Itm2b
Itpk1
Itpripl2
Jak2
Jdp2
Josd2
Jsrp1
Kank2
Kat2b
Kat6a
Kazald1
Kbtbd11
Kbtbd2
Kcmf1
Kcna6
Kcna7
Kcnd2
Kcne1
Kcng3
Kcnj11
Kcnk1
Kcnk12
Kcnk2
Kcnmb1
Kcnq1
Kcns3
Kctd10
Kctd3
Kdm1b
Kdm6b
Khdc3
Khdrbs1
Klf16
Klf3
Klhl3
Klhl32
Knstrn
Krr1
Ksr2
L3mbtl4
Lactbl1
Larp4b
Lasp1
Lbx1
Lcor
Lctl
Ldlrad2
Lef1
Leng1
Leprotl1
Lhcgr
Lhx1
Lhx2
Lhx5
Lhx9
Lifr
Limk2
Liph
Llph
Lmod1
Lmtk3
Lmx1b
Lnx1
Lrp2
Lrrc26
Lrrc41
Lrrc43
Lrrc71
Lrtm1
Lsp1
Ltbp3
Ltc4s
Ly86
Lypd6b
Lyst
Lzts2
Macrod1
Mafk
Mageb18
Magoh
Man1c1
Map10
Mapk11
Mapk12
Mapk15
37316
39873
Marco
Masp1
Mast3
Mat1a
Matn1
Maz
Mbd6
Mbip
Mboat4
Mc4r
Mdfi
Med13l
Med4
Mef2c
Megf6
Meox1
Mettl24
Mettl8
Mfng
Mfrp
Mfsd7c
Mgat1
Mgat4b
Mical3
Micall2
Mid1ip1
Mier3
Mina
Mis18a
Mkl2
Mllt1
Mlph
Mlycd
Mme
Mmp15
Mms22l
Mob1b
Morn3
Mpnd
Mreg
Mrgprh
Mroh3
Mroh9
Mrpl34
Mrps18a
Mrps23
Msantd3
Msgn1
Msh6
Msl1
Msl2
Msra
Msrb2
Msrb3
Msx1
Mtnr1a
Mto1
Muc2
Muc5ac
Mxra7
Mycbpap
Myct1
Myh14
Myh7b
Myl10
Myl3
Myl7
Mylk2
Mylk3
Myo1d
Myo1h
Myo3a
Myo3b
Myo5b
Myo9b
Myoz1
Myrf
N28178
Naa11
Naalad2
Nab2
Nadkd1
Nags
Nap1l3
Ncald
Nckap5
Ncoa2
Ncoa7
Ncor2
Ndufa5
Ndufa9
Ndufb11
Ndufb7
Ndufs4
Neb
Necab2
Nedd4
Nek11
Nek6
Neurl1a
Neurl3
Neurod2
Nfam1
Nfatc2
Nfic
Nfil3
Nfix
Nfkbia
Nfyb
Nhej1
Nid1
Nipa1
Nipa2
Nkd1
Nkx1-1
Nkx2-1
Nkx2-3
Nkx6-3
Nle1
Nlrp10
Nlrp12
Nme7
Nmi
Nmrk2
Nomo1
Nos1
Notch2
Nphs2
Nppa
Npvf
Nr0b2
Nr1d1
Nr2f2
Nr4a1
Nrap
Nrbf2
Nrcam
Nrd1
Nrxn2
Nrxn3
Nsmce2
Nsun7
Ntn3
Ntn4
Ntrk2
Nudt6
Nyx
Oaf
Obfc1
Ogfrl1
Olfr1029
Olfr1030
Olfr1031
Olfr1321
Olfr1324
Olfr1368
Olfr1393
Olfr1418
Olfr1419
Olfr1505
Opa1
Optn
Orc5
Os9
Osbp
Osbpl1a
Osbpl6
Osgin1
Osmr
Ost4
Otog
Otp
Otub1
Otx2
P2ry2
P4ha2
Pa2g4
Pabpc1
Pag1
Paics
Palm
Pank1
Pappa2
Park2
Parn
Parp16
Pcbp1
Pcdh1
Pcdh10
Pcdh15
Pcdh18
Pcdhb1
Pcdhga11
Pcf11
Pdcd5
Pde12
Pde2a
Pdgfc
Pdia4
Pdk4
Pdp2
Pdpn
Pdyn
Pdzd7
Pdzrn4
Pear1
Pex14
Pex26
Phf19
Phlda1
Phyh
Pias4
Pigf
Pigyl
Pik3c2b
Pik3ip1
Pik3r2
Pim1
Pirt
Pitx2
Pja1
Pla1a
Plagl1
Plcg2
Plch1
Plcl1
Plekha4
Plekhg1
Plekhg6
Plekhh3
Plin3
Plin5
Plscr2
Plxnb1
Plxnb2
Pmaip1
Pmepa1
Pmfbp1
Pnkp
Pnldc1
Pnmal2
Pnmt
Pnpla1
Pola2
Polg
Poll
Pomt1
Pon1
Popdc2
Pou3f3
Pou3f4
Pou4f1
Pou6f2
Pphln1
Ppp1r12c
Ppp1r15a
Ppp1r15b
Ppp1r1b
Ppp1r21
Ppp1r9a
Pramel1
Prcp
Prdm10
Prdm14
Prdm16
Prdm2
Prdm6
Prhoxnb
Prima1
Prkacb
Prkag2
Prkag3
Prkcq
Prkg2
Prkra
Prkrir
Prmt8
Prnd
Proc
Prosc
Prox2
Prpf38b
Prrc2b
Prrx1
Prrxl1
Prss36
Prss52
Prss8
Prtg
Psapl1
Psat1
Psmd12
Psmd4
Ptch1
Ptf1a
Ptgdr
Ptk2b
Ptk7
Ptms
Ptp4a1
Ptpn23
Ptpre
Ptpru
Pus3
Pvrl3
Pxn
Pyy
Rab27a
Rab30
Rab5c
Racgap1
Rad18
Ralgapa2
Ramp3
Rarres2
Rars
Rasa1
Rasa2
Rasal1
Rasal2
Rassf2
Rassf3
Rbbp4
Rbm10
Rbm38
Rcc2
Rdh1
Rdh9
Reep3
Rela
Rergl
Rev1
Rev3l
Rgs16
Rhbdd1
Rhcg
Rheb
Rhoq
Ric8b
Rictor
Rims4
Rlbp1
Rmdn1
Rnasel
Rnd3
Rnf11
Rnf121
Rnf157
Rngtt
Robo2
Rpap3
Rpe65
Rpgrip1l
Rph3al
Rpl10-ps3
Rpl34
Rpl38
Rplp0
Rpp21
Rprd1b
Rps12
Rps6ka1
Rps6ka4
Rragc
Rsad1
Rsl1d1
Rspo1
Rtl1
Rtp1
Rtp2
Runx1
Runx3
Rusc2
S100a16
S100a3
S1pr5
Samd13
Sar1b
Sarnp
Sbno2
Scarb1
Scd2
Scd3
Scn10a
Scn2b
Scn4b
Scn5a
Scn7a
Scn8a
Scrn2
Scx
Scyl1
Scyl2
Sdk2
Sdsl
Sec11c
Sema3b
Sema4a
Sema5b
Sema6c
42248
Sepn1
38596
Serpinb1b
Serping1
Sertad2
Setd1b
Setd4
Sfmbt2
Sfpq
Sfr1
Sft2d2
Sgca
Sgk1
Sgol1
Sh3glb1
Sh3pxd2a
Sh3rf1
Shank1
Shb
Shc3
Shisa3
Shmt2
Shox2
Shq1
Shroom4
Sim2
Sipa1
Sirpa
Sirt4
Six2
Ski
Skiv2l2
Skp2
Slain1
Slc19a1
Slc1a5
Slc22a1
Slc22a12
Slc22a16
Slc25a27
Slc25a28
Slc25a3
Slc25a31
Slc25a42
Slc25a44
Slc26a10
Slc30a3
Slc35a3
Slc38a10
Slc38a8
Slc39a11
Slc39a8
Slc44a5
Slc6a7
Slitrk1
Smad2
Smchd1
Smim12
Smim7
Snai1
Snx1
Snx22
Snx9
Socs2
Sod1
Sod3
Soga1
Sorcs2
Sost
Sox18
Sox3
Sox9
Sp3
Sp7
Sp9
Spaca3
Spata5
Spdef
Spdl1
Speg
Spock1
Spock3
Spon2
Spsb4
Sptb
Sptlc2
Srbd1
Srf
Srgap3
Srpk3
Srprb
Srrm1
Srsf1
Srsf3
Ssbp3
Sstr1
Sstr2
St3gal5
St6galnac1
St6galnac4
St6galnac6
St8sia3
Stag2
Stap2
Stard4
Stat6
Stmnd1
Stpg1
Strbp
Stx11
Stx18
Stx1a
Stxbp6
Sugt1
Sult6b1
Sumf2
Susd4
Sync
Syncrip
Syne3
Syngap1
Sypl
Syt17
Tac4
Tacr2
Tagln2
Tbc1d1
Tbc1d24
Tbca
Tbk1
Tbx4
Tbxa2r
Tc2n
Tcea2
Tcf20
Tcte1
Tctex1d1
Tdg
Tdrd1
Tdrd7
Tecr
Tet1
Tet2
Tex11
Tex24
Tex26
Tex36
Tfam
Tfap2a
Tfip11
Tgfa
Tgif1
Tgif2
Tgm2
Thbd
Thumpd1
Thumpd2
Tiam1
Tie1
Tigit
Timeless
Tinagl1
Tlk1
Tlk2
Tlr1
Tlr5
Tlx1
Tlx2
Tm2d2
Tmc1
Tmcc3
Tmed10
Tmem106c
Tmem120b
Tmem121
Tmem150b
Tmem151b
Tmem161a
Tmem161b
Tmem174
Tmem179
Tmem184a
Tmem212
Tmem217
Tmem218
Tmem229a
Tmem233
Tmem242
Tmem258
Tmem260
Tmem28
Tmem41a
Tmem45b
Tmem52
Tmem59l
Tmem66
Tmem72
Tmem92
Tmem98
Tnfaip6
Tnfrsf19
Tnfrsf25
Tnfsf11
Tnfsf9
Tnni1
Tnnt1
Tnnt2
Tnnt3
Tnrc18
Tnrc6a
Tnxb
Tomm20l
Tomm7
Tpp1
Tpst2
Tra2b
Traf1
Traf4
Traf7
Trak1
Trappc3
Trdn
Trib1
Trim16
Trim27
Trim29
Trim7
Trim71
Triobp
Trp53
Trp73
Trpc2
Trpd52l3
Tshr
Tsnax
Tspan11
Tspan12
Tspan9
Tsx
Ttc21a
Ttc25
Ttc30a2
Ttc30b
Ttc39a
Ttc7
Tti1
Tuba1a
Tubb2b
Tubb3
Tubb4a
Tubb6
Tubg2
Tulp1
Tusc5
Twist2
Txnrd1
Tyw3
Tyw5
Ube2d1
Ube2v1
Ube2v2
Ube3b
Ubl5
Ubl7
Ubr3
Unc13a
Uncx
Upk1b
Upp1
Uqcrfs1
Uqcrh
Usf2
Ush1c
Ushbp1
Usp2
Usp20
Usp25
Usp27x
Usp38
Usp44
Uvrag
Uvssa
Vapa
Vdac3-ps1
Veph1
Vezf1
Vgll3
Vill
Vim
Vps37b
Vsig8
Vsnl1
Vstm2l
Vwa5b1
Vwa5b2
Wasf2
Wdr18
Wdr52
Wdr63
Wdr7
Wdr70
Wdr86
Wdr95
Wdr96
Wnt10b
Wnt11
Wnt9b
Wrap53
Wrap73
Wwc2
Wwp1
Xirp1
Xlr
Xpr1
Ypel4
Ythdf1
Ywhab
Zbp1
Zbtb16
Zbtb18
Zbtb2
Zbtb38
Zbtb48
Zbtb7a
Zbtb7c
Zc2hc1b
Zc3h12d
Zcchc13
Zcchc14
Zcchc7
Zdhhc14
Zdhhc8
Zfand2a
Zfand5
Zfp143
Zfp236
Zfp266
Zfp369
Zfp426
Zfp507
Zfp523
Zfp64
Zfp664
Zfp687
Zfp69
Zfp692
Zfp72
Zfp825
Zfp84
Zmym1
Znrf2
Zswim5
Zswim6
a
l7Rn6
